# Supplementary material for: Motivated Proteins: A web application for studying small three-dimensional protein motifs
Source: BMC Bioinformatics. 2009 Feb 11;10:60. doi: 10.1186/1471-2105-10-60 (PMC2651126; doi:10.1186/1471-2105-10-60)
Supplement: Additional file 1 — Motif sub-category definitions. The file contains the output of an SQL query to list the whole of the MotifDescription Table (Additional file 2). It should be viewed in a mono-spaced font such as Courier. The description of the attributes for this entity are included in Additional file 3. [file 1471-2105-10-60-S1.txt]

MotifDescription
+--------------+-----------------+-----------+---------+--------+-----------+---------------+------------------------+
| MotifDescrID | Category        | Reflected | Flipped | Length | Sidechain | SingletonLead | SubCatName             |
+--------------+-----------------+-----------+---------+--------+-----------+---------------+------------------------+
|            1 | AlphaBeta Motif | N         | N       |      5 | NULL      | NULL          | R                      |
|            2 | AlphaBeta Motif | Y         | N       |      5 | NULL      | NULL          | L                      |
|            3 | Asx Motif       | NULL      | N       |      5 | D         | NULL          | Asp                    |
|            4 | Asx Motif       | NULL      | N       |      5 | N         | NULL          | Asn                    |
|            5 | Asx Turn        | N         | N       |      3 | D         | NULL          | Type I (Asp)           |
|            6 | Asx Turn        | N         | N       |      3 | N         | NULL          | Type I (Asn)           |
|            7 | Asx Turn        | Y         | N       |      3 | D         | NULL          | Type I' (Asp)          |
|            8 | Asx Turn        | Y         | N       |      3 | N         | NULL          | Type I' (Asn)          |
|            9 | Asx Turn        | N         | Y       |      3 | D         | NULL          | Type II (Asp)          |
|           10 | Asx Turn        | N         | Y       |      3 | N         | NULL          | Type II (Asn)          |
|           11 | Asx Turn        | Y         | Y       |      3 | D         | NULL          | Type II' (Asp)         |
|           12 | Asx Turn        | Y         | Y       |      3 | N         | NULL          | Type II' (Asn)         |
|           13 | Beta Bulge Loop | N         | N       |      5 | NULL      | NULL          | R (5-residue)          |
|           14 | Beta Bulge Loop | Y         | N       |      5 | NULL      | NULL          | L (5-residue)          |
|           15 | Beta Bulge Loop | N         | N       |      6 | NULL      | NULL          | R (6-residue)          |
|           16 | Beta Bulge Loop | Y         | N       |      6 | NULL      | NULL          | L (6-residue)          |
|           17 | Beta Bulge      | N         | N       |      3 | NULL      | Y             | R (leading singleton)  |
|           18 | Beta Bulge      | N         | N       |      3 | NULL      | N             | R (trailing singleton) |
|           19 | Beta Bulge      | Y         | N       |      3 | NULL      | Y             | L (leading singleton)  |
|           20 | Beta Bulge      | Y         | N       |      3 | NULL      | N             | L (trailing singleton) |
|           21 | Beta Turn       | N         | N       |      4 | NULL      | NULL          | Type I                 |
|           22 | Beta Turn       | Y         | N       |      4 | NULL      | NULL          | Type I'                |
|           23 | Beta Turn       | N         | Y       |      4 | NULL      | NULL          | Type II                |
|           24 | Beta Turn       | Y         | Y       |      4 | NULL      | NULL          | Type II'               |
|           25 | Niche           | N         | N       |      3 | NULL      | NULL          | R (3-residue)          |
|           26 | Niche           | Y         | N       |      3 | NULL      | NULL          | L (3-residue)          |
|           27 | Niche           | N         | N       |      4 | NULL      | NULL          | R (4-residue)          |
|           28 | Niche           | Y         | N       |      4 | NULL      | NULL          | L (4-residue)          |
|           29 | Nest            | N         | N       |      3 | NULL      | NULL          | RL                     |
|           30 | Nest            | Y         | N       |      3 | NULL      | NULL          | LR                     |
|           31 | Schellman Loop  | N         | N       |      6 | NULL      | NULL          | RL (common)            |
|           32 | Schellman Loop  | Y         | N       |      6 | NULL      | NULL          | LR (common)            |
|           33 | Schellman Loop  | N         | N       |      7 | NULL      | NULL          | RL (wide)              |
|           34 | Schellman Loop  | Y         | N       |      7 | NULL      | NULL          | LR (wide)              |
|           35 | ST Motif        | NULL      | N       |      5 | S         | NULL          | Ser                    |
|           36 | ST Motif        | NULL      | N       |      5 | T         | NULL          | Thr                    |
|           37 | ST Staple       | NULL      | N       |      4 | S         | NULL          | Ser (4-residue)        |
|           38 | ST Staple       | NULL      | N       |      5 | S         | NULL          | Ser (5-residue)        |
|           39 | ST Staple       | NULL      | N       |      4 | T         | NULL          | Thr (4-residue)        |
|           40 | ST Staple       | NULL      | N       |      5 | T         | NULL          | Thr (5-residue)        |
|           41 | ST Turn         | N         | N       |      3 | S         | NULL          | Type I (Ser)           |
|           42 | ST Turn         | N         | N       |      3 | T         | NULL          | Type I (Thr)           |
|           43 | ST Turn         | Y         | N       |      3 | S         | NULL          | Type I' (Ser)          |
|           44 | ST Turn         | Y         | N       |      3 | T         | NULL          | Type I' (Thr)          |
|           45 | ST Turn         | N         | Y       |      3 | S         | NULL          | Type II (Ser)          |
|           46 | ST Turn         | N         | Y       |      3 | T         | NULL          | Type II (Thr)          |
|           47 | ST Turn         | Y         | Y       |      3 | S         | NULL          | Type II' (Ser)         |
|           48 | ST Turn         | Y         | Y       |      3 | T         | NULL          | Type II' (Thr)         |
+--------------+-----------------+-----------+---------+--------+-----------+---------------+------------------------+

Explanation of Fields
---------------------
MotifDescrID:	Unique ID for each of 48 sub-categories
Category:	Name of Category to which sub-category belongs
Reflected:	Whether (Y) or not (N) this is the left-handed form of the structure
Flipped:	Whether (Y) or not (N) this is the form in which peptide plane flipping has occurred
Length:		Length of motif
Sidechain:	One-letter amino acid abbreviation for any defining residue for the motif
SingletonLead:	In the case of Beta Bulges, this is Y if the single H-bonding amino acid precedes the other two.
SubCatName:	The descriptive name used for sub-category in the Motivated Proteins web application
