# Supplementary material for: Motivated Proteins: A web application for studying small three-dimensional protein motifs
Source: BMC Bioinformatics. 2009 Feb 11;10:60. doi: 10.1186/1471-2105-10-60 (PMC2651126; doi:10.1186/1471-2105-10-60)
Supplement: Additional file 3 — Entities in the Protein Motif Database. This file contains the output of SQL queries to describe the database and the entities in tabular form. It should be viewed in a mono-spaced font such as Courier. The listing also includes tables for views and minor entities not included in the diagram in Additional file 2. [file 1471-2105-10-60-S3.txt]

+---------------------+
| Tables_in_ProtMotif |
+---------------------+
| Atom                | 
| AtomOfHBond         |
| CathDomain          |
| CathSegment         |
| HetAtom             | 
| HydrogenBond        |
| Keyword             |
| Ligand              | 
| Motif               | 
| MotifDescription    | 
| Protein             | 
| Residue             | 
| ResidueOfMotif      | 
+---------------------+

Atom
+---------------+-------------+------+-----+---------+-------+
| Field         | Type        | Null | Key | Default | Extra |
+---------------+-------------+------+-----+---------+-------+
| ProteinID     | varchar(6)  |      | PRI |         |       | 
| AtomNumber    | int(6)      |      | PRI | 0       |       | 
| AtomName      | varchar(4)  | YES  |     | NULL    |       | 
| X             | double(6,3) | YES  |     | NULL    |       | 
| Y             | double(6,3) | YES  |     | NULL    |       | 
| Z             | double(6,3) | YES  |     | NULL    |       | 
| ResidueNumber | int(5)      |      |     | 0       |       | 
+---------------+-------------+------+-----+---------+-------+

AtomOfHBond
+------------+--------------------------+------+-----+---------+-------+
| Field      | Type                     | Null | Key | Default | Extra |
+------------+--------------------------+------+-----+---------+-------+
| HBondID    | int(8) unsigned          |      | PRI | 0       |       |
| ProteinID  | varchar(6)               |      |     |         |       |
| AtomNumber | int(6)                   |      | PRI | 0       |       |
| DonorRec   | enum('donor','acceptor') | YES  |     | NULL    |       |
+------------+--------------------------+------+-----+---------+-------+

CathDomain
+-----------+-------------+------+-----+---------+-------+
| Field     | Type        | Null | Key | Default | Extra |
+-----------+-------------+------+-----+---------+-------+
| ProteinID | varchar(6)  |      | PRI |         |       |
| DomainID  | varchar(10) |      | PRI |         |       |
| ClassCode | varchar(10) |      |     |         |       |
| ArchCode  | varchar(10) |      |     |         |       |
| TopCode   | varchar(10) |      |     |         |       |
| HomolCode | varchar(10) |      |     |         |       |
+-----------+-------------+------+-----+---------+-------+

CathSegment
+----------+-------------+------+-----+---------+-------+
| Field    | Type        | Null | Key | Default | Extra |
+----------+-------------+------+-----+---------+-------+
| DomainID | varchar(10) |      | PRI |         |       |
| pdbStart | int(6)      |      | PRI | 0       |       |
| pdbStop  | int(6)      |      | PRI | 0       |       |
+----------+-------------+------+-----+---------+-------+

HetAtom
+---------------+-------------+------+-----+---------+-------+
| Field         | Type        | Null | Key | Default | Extra |
+---------------+-------------+------+-----+---------+-------+
| ProteinID     | varchar(6)  |      | PRI |         |       | 
| HetAtomNumber | int(6)      |      | PRI | 0       |       | 
| HetAtomName   | varchar(4)  | YES  |     | NULL    |       | 
| X             | double(6,3) | YES  |     | NULL    |       | 
| Y             | double(6,3) | YES  |     | NULL    |       | 
| Z             | double(6,3) | YES  |     | NULL    |       | 
| ResidueNumber | int(5)      | YES  |     | NULL    |       | 
+---------------+-------------+------+-----+---------+-------+

HydrogenBond
+-----------+-----------------+------+-----+---------+----------------+
| Field     | Type            | Null | Key | Default | Extra          |
+-----------+-----------------+------+-----+---------+----------------+
| HBondID   | int(8) unsigned |      | PRI | NULL    | auto_increment |
| ProteinID | varchar(6)      |      |     |         |                |
| NHOAngle  | double(4,1)     | YES  |     | NULL    |                |
| HOCAngle  | double(4,1)     | YES  |     | NULL    |                |
| Distance  | double(3,2)     | YES  |     | NULL    |                |
+-----------+-----------------+------+-----+---------+----------------+

Keyword
+-----------+-------------+------+-----+---------+-------+
| Field     | Type        | Null | Key | Default | Extra |
+-----------+-------------+------+-----+---------+-------+
| ProteinID | varchar(6)  |      | PRI |         |       |
| Word      | varchar(60) |      | PRI |         |       |
+-----------+-------------+------+-----+---------+-------+

Ligand
+---------------+-----------------------+------+-----+---------+----------------+
| Field         | Type                  | Null | Key | Default | Extra          |
+---------------+-----------------------+------+-----+---------+----------------+
| ProteinID     | varchar(6)            |      |     |         |                | 
| LigandID      | mediumint(8) unsigned |      | PRI | NULL    | auto_increment | 
| LigandName    | varchar(40)           |      |     |         |                | 
| LigandType    | varchar(6)            |      |     |         |                | 
| ResidueNumber | int(5)                | YES  |     | NULL    |                | 
+---------------+-----------------------+------+-----+---------+----------------+

Motif
+--------------+----------------------+------+-----+---------+----------------+
| Field        | Type                 | Null | Key | Default | Extra          |
+--------------+----------------------+------+-----+---------+----------------+
| MotifID      | int(8) unsigned      |      | PRI | NULL    | auto_increment |
| ProteinID    | varchar(6)           |      |     |         |                |
| MotifDescrID | smallint(4) unsigned | YES  |     | NULL    |                |
+--------------+----------------------+------+-----+---------+----------------+

MotifDescription
+---------------+----------------------+------+-----+---------+-------+
| Field         | Type                 | Null | Key | Default | Extra |
+---------------+----------------------+------+-----+---------+-------+
| MotifDescrID  | smallint(4) unsigned |      | PRI | 0       |       |
| Category      | varchar(25)          |      |     |         |       |
| Reflected     | enum('Y','N')        | YES  |     | NULL    |       |
| Flipped       | enum('Y','N')        | YES  |     | NULL    |       |
| Length        | tinyint(3) unsigned  |      |     | 0       |       |
| Sidechain     | char(1)              | YES  |     | NULL    |       |
| SingletonLead | enum('Y','N')        | YES  |     | NULL    |       |
| SubCatName    | varchar(25)          |      |     |         |       |
+---------------+----------------------+------+-----+---------+-------+

Protein
+-------------+-------------+------+-----+---------+-------+
| Field       | Type        | Null | Key | Default | Extra |
+-------------+-------------+------+-----+---------+-------+
| ProteinID   | varchar(6)  |      | PRI |         |       | 
| ProteinName | varchar(60) | YES  |     | NULL    |       | 
| Species     | varchar(60) | YES  |     | NULL    |       | 
| ECnumber    | varchar(12) | YES  |     | NULL    |       | 
| HeaderClass | varchar(60) | YES  |     | NULL    |       | 
+-------------+-------------+------+-----+---------+-------+

Residue
+---------------+---------------+------+-----+---------+-------+
| Field         | Type          | Null | Key | Default | Extra |
+---------------+---------------+------+-----+---------+-------+
| ProteinID     | varchar(6)    |      | PRI |         |       | 
| ResidueNumber | int(5)        |      | PRI | 0       |       | 
| AminoAcid     | char(1)       | YES  |     | NULL    |       | 
| Phi           | double(5,2)   | YES  |     | NULL    |       | 
| Psi           | double(5,2)   | YES  |     | NULL    |       | 
| Chi1          | double(5,2)   | YES  |     | NULL    |       | 
| Chi2          | double(5,2)   | YES  |     | NULL    |       | 
| SecStruct     | char(1)       | YES  |     | NULL    |       | 
| ActiveSite    | enum('Y','N') | YES  |     | NULL    |       | 
+---------------+---------------+------+-----+---------+-------+

ResidueOfMotif
+---------------+-----------------+------+-----+---------+-------+
| Field         | Type            | Null | Key | Default | Extra |
+---------------+-----------------+------+-----+---------+-------+
| MotifID       | int(8) unsigned |      | PRI | 0       |       |
| ProteinID     | varchar(6)      |      | PRI |         |       |
| ResidueNumber | int(5)          |      | PRI | 0       |       |
+---------------+-----------------+------+-----+---------+-------+

------------------------------------------------------------------------------------------
+---------------------+
| View Tables         |
+---------------------+
| MotifHBond          |
| MotifsNearLigand    |
| ProteinWithLigand   |
| ProteinWithSite     |
+---------------------+

MotifHBond
+--------------+----------------------+------+-----+---------+-------+
| Field        | Type                 | Null | Key | Default | Extra |
+--------------+----------------------+------+-----+---------+-------+
| MotifDescrID | smallint(4) unsigned | YES  |     | NULL    |       |
| ProteinID    | varchar(6)           |      |     |         |       |
| MotifID      | int(8) unsigned      |      |     | 0       |       |
| HBondID      | int(8) unsigned      |      |     | 0       |       |
| DonorAtom    | int(6)               |      |     | 0       |       |
| AcceptorAtom | int(6)               |      |     | 0       |       |
+--------------+----------------------+------+-----+---------+-------+

MotifsNearLigand
+----------+-------------+------+-----+---------+-------+
| Field    | Type        | Null | Key | Default | Extra |
+----------+-------------+------+-----+---------+-------+
| Category | varchar(25) |      | PRI |         |       |
| Count    | bigint(21)  |      | PRI | 0       |       |
+----------+-------------+------+-----+---------+-------+

ProteinWithLigand
+-------------+-------------+------+-----+---------+-------+
| Field       | Type        | Null | Key | Default | Extra |
+-------------+-------------+------+-----+---------+-------+
| ProteinID   | varchar(6)  |      | PRI |         |       |
| ProteinName | varchar(60) | YES  |     | NULL    |       |
| Species     | varchar(60) | YES  |     | NULL    |       |
| ECnumber    | varchar(12) | YES  |     | NULL    |       |
| HeaderClass | varchar(60) | YES  |     | NULL    |       |
+-------------+-------------+------+-----+---------+-------+

ProteinWithSite
+-------------+-------------+------+-----+---------+-------+
| Field       | Type        | Null | Key | Default | Extra |
+-------------+-------------+------+-----+---------+-------+
| ProteinID   | varchar(6)  |      | PRI |         |       |
| ProteinName | varchar(60) | YES  |     | NULL    |       |
| Species     | varchar(60) | YES  |     | NULL    |       |
| ECnumber    | varchar(12) | YES  |     | NULL    |       |
| HeaderClass | varchar(60) | YES  |     | NULL    |       |
+-------------+-------------+------+-----+---------+-------+
