# Supplementary material for: Motivated Proteins: A web application for studying small three-dimensional protein motifs
Source: BMC Bioinformatics. 2009 Feb 11;10:60. doi: 10.1186/1471-2105-10-60 (PMC2651126; doi:10.1186/1471-2105-10-60)
Supplement: Additional file 4 — Proteins in the Protein Motif Database. This file lists the PDB identifiers of the 429 proteins in the Protein Motif Database. The twelve entries not derived from the Richardson 'Top 500' are indicated. [file 1471-2105-10-60-S4.txt]

PDB IDs of 429 Proteins in the Protein Motif Database
_____________________________________________________

Asterisks (*) indicate the 12 proteins not drawn from the Richardson 'Top 500'

+-----------+
| ProteinID |
+-----------+
| 119l      |
| 153l      |
| 16pk      |
| 19hcA     |
| 1a12A     |
| 1a1yI     |
| 1a28B     |
| 1a2pA     |
| 1a2zA     |
| 1a4iB     |
| 1a62      |
| 1a6m      |
| 1a73A     |
| 1a7s      |
| 1a8d      |
| 1a8e      |
| 1a8i      |
| 1a92A     |
| 1aac      |
| 1aay      |
| 1aba      |
| 1ads      |
| 1agjA     |
| 1ah7      |
| 1aho      |
| 1aie      |
| 1ajj      |
| 1ajsA     |
| 1ak0      |
| 1ako      |
| 1akr      |
| 1amf      |
| 1amm      |
| 1amp      |
| 1aohB     |
| 1aop      |
| 1aqb      |
| 1aquA     |
| 1aqzA     |
| 1arb      |
| 1aru      |
| 1atg      |
| 1atlAC    |
| 1atzA     |
| 1auoA     |
| 1avwB     |
| 1axn      |
| 1ay7B     |
| 1ayl      |
| 1b0u      |
| 1b0y      |
| 1b2pA     |	*
| 1b3aA     |
| 1b4kA     |
| 1b4v      |
| 1b5eA     |
| 1b67A     |
| 1b6a      |
| 1b6g      |
| 1b8o      |
| 1bb1A     |
| 1bbhA     |
| 1bd0A     |
| 1bdmB     |
| 1bdo      |
| 1bec      |
| 1behB     |
| 1bf4A     |
| 1bf6B     |
| 1bfd      |
| 1bfg      |
| 1bg2      |
| 1bg6      |
| 1bgc      |
| 1bgf      |
| 1bhp      |
| 1bi5      |
| 1bj7      |
| 1bk0      |
| 1bk7      |
| 1bkb      |
| 1bkr      |
| 1bm8      |
| 1bpi      |
| 1bqc      |
| 1bqk      |
| 1brt      |
| 1bs0      |
| 1bs9      |
| 1bsmA     |
| 1bteA     |
| 1btkA     |
| 1bty      |
| 1bu7A     |
| 1bu8      |
| 1bw9A     |
| 1bx4      |
| 1bx7      |
| 1bxo      |
| 1byi      |
| 1byq      |
| 1c02A     |
| 1c1k      |
| 1c1l      |
| 1c3d      |
| 1c3p      |
| 1c3w      |
| 1c52      |
| 1c5eA     |
| 1c75      |
| 1c90A     |
| 1cb0      |
| 1cc8      |
| 1ccz      |
| 1cem      |
| 1cex      |
| 1chd      |
| 1cip      |
| 1cjw      |
| 1cke      |
| 1cl8      |
| 1cmbA     |
| 1cnv      |
| 1cnzB     |
| 1cruA     |
| 1cs1A     |
| 1ctf      |
| 1ctj      |
| 1cv8      |
| 1cvl      |
| 1cxc      |
| 1cxq      |
| 1cy5      |
| 1cydA     |
| 1cyo      |
| 1czfA     |
| 1czpA     |
| 1d2n      |
| 1d3vA     |
| 1dbg      |
| 1dbwB     |
| 1dciA     |
| 1dcs      |
| 1df4      |
| 1dhn      |
| 1di6      |
| 1difA     |
| 1din      |
| 1dl5A     |	*
| 1dnl      |
| 1dosA     |
| 1doz      |
| 1dptA     |
| 1dqsA     |
| 1dvjA     |
| 1dxgA     |
| 1eco      |
| 1edg      |
| 1edmB     |
| 1egwA     |
| 1ejg      |
| 1ek0      |
| 1ek6A     |
| 1elkA     |
| 1erx      |
| 1es5      |
| 1etn      |
| 1euw      |
| 1ewf      |	*
| 1ezm      |
| 1fas      |
| 1fdr      |
| 1fds      |
| 1fkj      |
| 1flmB     |
| 1flp      |
| 1fmb      |
| 1fna      |
| 1fnc      |
| 1ftrA     |
| 1fus      |
| 1fvkA     |
| 1g3p      |
| 1gai      |
| 1gca      |
| 1gce      |
| 1gci      |
| 1gdj      |
| 1gof      |
| 1gpeA     |
| 1gso      |
| 1guqA     |
| 1gvp      |
| 1hcl      |
| 1hcrA     |
| 1hfc      |
| 1hka      |
| 1hmt      |
| 1hpm      |
| 1hxn      |
| 1iab      |
| 1ido      |
| 1iibA     |
| 1isuA     |
| 1iwl      |	*
| 1ixh      |
| 1jer      |
| 1jet      |
| 1k7i      |	*
| 1koe      |
| 1kp6      |
| 1kpf      |
| 1kptA     |
| 1kuh      |
| 1lam      |
| 1lbu      |
| 1lcl      |
| 1lst      |
| 1m6pA     |
| 1mctI     |
| 1mfiA     |
| 1mfm      |
| 1mgt      |
| 1mla      |
| 1mml      |
| 1mof      |
| 1molA     |
| 1moq      |
| 1mpgB     |
| 1mrj      |
| 1msi      |
| 1mug      |
| 1mun      |
| 1nar      |
| 1nbcA     |
| 1nddB     |
| 1nfn      |
| 1nif      |
| 1nkd      |
| 1nkr      |
| 1nls      |
| 1not      |
| 1nox      |
| 1npk      |
| 1nulB     |
| 1nwpA     |
| 1nzyB     |
| 1oaa      |
| 1onc      |
| 1orc      |
| 1osa      |
| 1ouwA     |	*
| 1ozn      |	*
| 1pcfA     |
| 1pda      |
| 1pdo      |
| 1pef      |
| 1pen      |
| 1pgs      |
| 1phnA     |
| 1plc      |
| 1pmi      |
| 1poa      |
| 1pprM     |	*
| 1psrA     |
| 1ptf      |
| 1pymA     |
| 1qau      |
| 1qb7      |
| 1qcx      |
| 1qcz      |
| 1qdd      |
| 1qe3      |
| 1qf9      |
| 1qftA     |
| 1qgi      |
| 1qgq      |
| 1qh4A     |
| 1qh5A     |
| 1qhfA     |
| 1qhv      |
| 1qipB     |
| 1qj4      |
| 1qjd      |
| 1qk5A     |
| 1qksA     |	*
| 1ql0A     |
| 1qlwA     |
| 1qnf      |
| 1qq4      |
| 1qq5A     |
| 1qqq      |
| 1qre      |
| 1qrr      |
| 1qs1A     |
| 1qts      |
| 1qtw      |
| 1qu9A     |
| 1qupA     |
| 1qus      |
| 1ra9      |
| 1rb9      |
| 1rgeA     |
| 1rhs      |
| 1rie      |
| 1rzl      |
| 1sbp      |
| 1smd      |
| 1sml      |
| 1stn      |
| 1svy      |
| 1swuB     |
| 1t1d      |
| 1t6l      |	*
| 1tax      |
| 1tc1B     |
| 1tca      |
| 1ten      |
| 1tfe      |
| 1tgsI     |
| 1tgxA     |
| 1thv      |
| 1tif      |
| 1tl2      |	*
| 1tml      |
| 1toaA     |
| 1ttbA     |
| 1tud      |
| 1tx4A     |
| 1tyv      |
| 1uae      |
| 1uch      |
| 1uro      |
| 1ush      |
| 1ute      |
| 1uxy      |
| 1vcaA     |
| 1vcc      |
| 1vfrA     |
| 1vfy      |
| 1vhh      |
| 1vjs      |
| 1vns      |
| 1vsr      |
| 1wab      |
| 1whi      |
| 1xikA     |
| 1xnb      |
| 1xwl      |
| 1yacB     |
| 1ynhA     |	*
| 1ytbA     |
| 1zin      |
| 256bA     |
| 2a0b      |
| 2act      |
| 2acy      |
| 2ahjC     |
| 2arcB     |
| 2ayh      |
| 2baa      |
| 2bc2A     |
| 2bopA     |
| 2cba      |
| 2cbp      |
| 2cpgA     |
| 2cpl      |
| 2cpp      |
| 2ctc      |
| 2cuaA     |
| 2cyp      |
| 2dpm      |
| 2dri      |
| 2end      |
| 2eng      |
| 2erl      |
| 2gar      |
| 2hft      |
| 2hmzA     |
| 2igd      |
| 2ilk      |
| 2knt      |
| 2lis      |
| 2mcm      |
| 2mhr      |
| 2msbA     |
| 2myr      |
| 2nacA     |
| 2nlr      |
| 2por      |
| 2pth      |
| 2pvb      |
| 2rn2      |
| 2sak      |
| 2sn3      |
| 2spcA     |
| 2tgi      |
| 2tnfA     |
| 2tpsA     |
| 2trxA     |
| 3btoA     |
| 3chy      |
| 3cla      |
| 3cyr      |
| 3ebx      |
| 3eipA     |
| 3ezm      |
| 3grs      |
| 3htsB     |
| 3nul      |
| 3pte      |
| 3pviA     |
| 3pyp      |
| 3seb      |
| 3sil      |
| 3stdA     |
| 3vub      |
| 451c      |
| 4eug      |
| 4xis      |
| 5hpgA     |
| 5icb      |
| 5p21      |
| 6cel      |
| 7atj      |
| 7fd1      |
| 7odc      |
| 8abp      |
| 9wgaA     |
+-----------+
