# Supplementary material for: Motivated Proteins: A web application for studying small three-dimensional protein motifs
Source: BMC Bioinformatics. 2009 Feb 11;10:60. doi: 10.1186/1471-2105-10-60 (PMC2651126; doi:10.1186/1471-2105-10-60)
Supplement: Additional file 5 — SQL queries to retrieve motifs from protein data in the database. This is a zipped directory containing 48 plain text files of SQL queries for the different sub-categories of motif used to populate the Protein Motif Database. [file 1471-2105-10-60-S5.zip]

Archive with 102 entries (99 files):
- 5.SQL queries for motifs/
- 5.SQL queries for motifs/.DS_Store
- __MACOSX/
- __MACOSX/5.SQL queries for motifs/
- __MACOSX/5.SQL queries for motifs/._.DS_Store
- 5.SQL queries for motifs/ABMotifReflecNo.sql
- __MACOSX/5.SQL queries for motifs/._ABMotifReflecNo.sql
- 5.SQL queries for motifs/ABMotifReflecYes.sql
- __MACOSX/5.SQL queries for motifs/._ABMotifReflecYes.sql
- 5.SQL queries for motifs/AsxMotifD.sql
- __MACOSX/5.SQL queries for motifs/._AsxMotifD.sql
- 5.SQL queries for motifs/AsxMotifN.sql
- __MACOSX/5.SQL queries for motifs/._AsxMotifN.sql
- 5.SQL queries for motifs/AsxTurnDReflecNoFlipNo.sql
- __MACOSX/5.SQL queries for motifs/._AsxTurnDReflecNoFlipNo.sql
- 5.SQL queries for motifs/AsxTurnDReflecNoFlipYes.sql
- __MACOSX/5.SQL queries for motifs/._AsxTurnDReflecNoFlipYes.sql
- 5.SQL queries for motifs/AsxTurnDReflecYesFlipNo.sql
- __MACOSX/5.SQL queries for motifs/._AsxTurnDReflecYesFlipNo.sql
- 5.SQL queries for motifs/AsxTurnDReflecYesFlipYes.sql
- __MACOSX/5.SQL queries for motifs/._AsxTurnDReflecYesFlipYes.sql
- 5.SQL queries for motifs/AsxTurnNReflecNoFlipNo.sql
- __MACOSX/5.SQL queries for motifs/._AsxTurnNReflecNoFlipNo.sql
- 5.SQL queries for motifs/AsxTurnNReflecNoFlipYes.sql
- __MACOSX/5.SQL queries for motifs/._AsxTurnNReflecNoFlipYes.sql
- 5.SQL queries for motifs/AsxTurnNReflecYesFlipNo.sql
- __MACOSX/5.SQL queries for motifs/._AsxTurnNReflecYesFlipNo.sql
- 5.SQL queries for motifs/AsxTurnNReflecYesFlipYes.sql
- __MACOSX/5.SQL queries for motifs/._AsxTurnNReflecYesFlipYes.sql
- 5.SQL queries for motifs/BBulgeLoop5ReflecNo.sql
- __MACOSX/5.SQL queries for motifs/._BBulgeLoop5ReflecNo.sql
- 5.SQL queries for motifs/BBulgeLoop5ReflecYes.sql
- __MACOSX/5.SQL queries for motifs/._BBulgeLoop5ReflecYes.sql
- 5.SQL queries for motifs/BBulgeLoop6ReflecNo.sql
- __MACOSX/5.SQL queries for motifs/._BBulgeLoop6ReflecNo.sql
- 5.SQL queries for motifs/BBulgeLoop6ReflecYes.sql
- __MACOSX/5.SQL queries for motifs/._BBulgeLoop6ReflecYes.sql
- 5.SQL queries for motifs/BBulgeReflecNoSingLead.sql
- __MACOSX/5.SQL queries for motifs/._BBulgeReflecNoSingLead.sql
- 5.SQL queries for motifs/BBulgeReflecNoSingTrail.sql
- __MACOSX/5.SQL queries for motifs/._BBulgeReflecNoSingTrail.sql
- 5.SQL queries for motifs/BBulgeReflecYesSingLead.sql
- __MACOSX/5.SQL queries for motifs/._BBulgeReflecYesSingLead.sql
- 5.SQL queries for motifs/BBulgeReflecYesSingTrail.sql
- __MACOSX/5.SQL queries for motifs/._BBulgeReflecYesSingTrail.sql
- 5.SQL queries for motifs/BTurnReflecNoFlipNo.sql
- __MACOSX/5.SQL queries for motifs/._BTurnReflecNoFlipNo.sql
- 5.SQL queries for motifs/BTurnReflecNoFlipYes.sql
- __MACOSX/5.SQL queries for motifs/._BTurnReflecNoFlipYes.sql
- 5.SQL queries for motifs/BTurnReflecYesFlipNo.sql
- __MACOSX/5.SQL queries for motifs/._BTurnReflecYesFlipNo.sql
- 5.SQL queries for motifs/BTurnReflecYesFlipYes.sql
- __MACOSX/5.SQL queries for motifs/._BTurnReflecYesFlipYes.sql
- 5.SQL queries for motifs/NestReflecNo.sql
- __MACOSX/5.SQL queries for motifs/._NestReflecNo.sql
- 5.SQL queries for motifs/NestReflecYes.sql
- __MACOSX/5.SQL queries for motifs/._NestReflecYes.sql
- 5.SQL queries for motifs/Niche3ReflecNo.sql
- __MACOSX/5.SQL queries for motifs/._Niche3ReflecNo.sql
- 5.SQL queries for motifs/Niche3ReflecYes.sql
- __MACOSX/5.SQL queries for motifs/._Niche3ReflecYes.sql
- 5.SQL queries for motifs/Niche4ReflecNo.sql
- __MACOSX/5.SQL queries for motifs/._Niche4ReflecNo.sql
- 5.SQL queries for motifs/Niche4ReflecYes.sql
- __MACOSX/5.SQL queries for motifs/._Niche4ReflecYes.sql
- 5.SQL queries for motifs/Schellman6ReflecNo.sql
- __MACOSX/5.SQL queries for motifs/._Schellman6ReflecNo.sql
- 5.SQL queries for motifs/Schellman6ReflecYes.sql
- __MACOSX/5.SQL queries for motifs/._Schellman6ReflecYes.sql
- 5.SQL queries for motifs/Schellman7ReflecNo.sql
- __MACOSX/5.SQL queries for motifs/._Schellman7ReflecNo.sql
- 5.SQL queries for motifs/Schellman7ReflecYes.sql
- __MACOSX/5.SQL queries for motifs/._Schellman7ReflecYes.sql
- 5.SQL queries for motifs/STMotifS.sql
- __MACOSX/5.SQL queries for motifs/._STMotifS.sql
- 5.SQL queries for motifs/STMotifT.sql
- __MACOSX/5.SQL queries for motifs/._STMotifT.sql
- 5.SQL queries for motifs/STStaple4S.sql
- __MACOSX/5.SQL queries for motifs/._STStaple4S.sql
- 5.SQL queries for motifs/STStaple4T.sql
- __MACOSX/5.SQL queries for motifs/._STStaple4T.sql
- 5.SQL queries for motifs/STStaple5S.sql
- __MACOSX/5.SQL queries for motifs/._STStaple5S.sql
- 5.SQL queries for motifs/STStaple5T.sql
- __MACOSX/5.SQL queries for motifs/._STStaple5T.sql
- 5.SQL queries for motifs/STTurnSReflecNoFlipNo.sql
- __MACOSX/5.SQL queries for motifs/._STTurnSReflecNoFlipNo.sql
- 5.SQL queries for motifs/STTurnSReflecNoFlipYes.sql
- __MACOSX/5.SQL queries for motifs/._STTurnSReflecNoFlipYes.sql
- 5.SQL queries for motifs/STTurnSReflecYesFlipNo.sql
- __MACOSX/5.SQL queries for motifs/._STTurnSReflecYesFlipNo.sql
- 5.SQL queries for motifs/STTurnSReflecYesFlipYes.sql
- __MACOSX/5.SQL queries for motifs/._STTurnSReflecYesFlipYes.sql
- 5.SQL queries for motifs/STTurnTReflecNoFlipNo.sql
- __MACOSX/5.SQL queries for motifs/._STTurnTReflecNoFlipNo.sql
- 5.SQL queries for motifs/STTurnTReflecNoFlipYes.sql
- __MACOSX/5.SQL queries for motifs/._STTurnTReflecNoFlipYes.sql
- 5.SQL queries for motifs/STTurnTReflecYesFlipNo.sql
- __MACOSX/5.SQL queries for motifs/._STTurnTReflecYesFlipNo.sql
- 5.SQL queries for motifs/STTurnTReflecYesFlipYes.sql
- __MACOSX/5.SQL queries for motifs/._STTurnTReflecYesFlipYes.sql
- ._5.SQL queries for motifs
