# Supplementary material for: Motivated Proteins: A web application for studying small three-dimensional protein motifs
Source: BMC Bioinformatics. 2009 Feb 11;10:60. doi: 10.1186/1471-2105-10-60 (PMC2651126; doi:10.1186/1471-2105-10-60)
Supplement: Additional file 5 — SQL queries to retrieve motifs from protein data in the database. This is a zipped directory containing 48 plain text files of SQL queries for the different sub-categories of motif used to populate the Protein Motif Database. [file 1471-2105-10-60-S5.zip › 5.SQL queries for motifs/Niche4ReflecYes.sql]

SELECT DISTINCT res1.ProteinID,

res1.ResidueNumber, res2.ResidueNumber, res3.ResidueNumber, res4.ResidueNumber

FROM Residue res1, Residue res2, Residue res3, Residue res4

WHERE res2.ProteinID = res1.ProteinID

AND res3.ProteinID = res1.ProteinID

AND res4.ProteinID = res1.ProteinID

AND res2.Phi > 30 AND res2.Phi < 120

AND res2.Psi > -30 AND res2.Psi < 60

AND res3.Phi > 50 AND res3.Phi < 140

AND res3.Psi > -40 AND res3.Psi < 50

AND res4.Phi > 30 AND res4.Phi < 160

AND res4.Psi > -180 AND res4.Psi < -90

AND res2.ResidueNumber = res1.ResidueNumber + 1

AND res3.ResidueNumber = res1.ResidueNumber + 2

AND res4.ResidueNumber = res1.ResidueNumber + 3
