# Supplementary material for: Motivated Proteins: A web application for studying small three-dimensional protein motifs
Source: BMC Bioinformatics. 2009 Feb 11;10:60. doi: 10.1186/1471-2105-10-60 (PMC2651126; doi:10.1186/1471-2105-10-60)
Supplement: Additional file 5 — SQL queries to retrieve motifs from protein data in the database. This is a zipped directory containing 48 plain text files of SQL queries for the different sub-categories of motif used to populate the Protein Motif Database. [file 1471-2105-10-60-S5.zip › 5.SQL queries for motifs/Schellman7ReflecYes.sql]

SELECT DISTINCT res1.ProteinID, res1.ResidueNumber, res2.ResidueNumber, res3.ResidueNumber,

res4.ResidueNumber, res5.ResidueNumber, res6.ResidueNumber, res7.ResidueNumber

FROM Residue res1, Residue res2, Residue res3, 

Residue res4, Residue res5, Residue res6, Residue res7, 

Atom a1, Atom a2, Atom a3, Atom a4,

AtomOfHBond aohb1, AtomOfHBond aohb2, AtomOfHBond aohb3, AtomOfHBond aohb4

WHERE res2.ProteinID = res1.ProteinID

AND res3.ProteinID = res1.ProteinID

AND res4.ProteinID = res1.ProteinID

AND res5.ProteinID = res1.ProteinID

AND res6.ProteinID = res1.proteinID

AND res7.ProteinID = res1.proteinID

AND res2.ResidueNumber = res1.ResidueNumber + 1

AND res3.ResidueNumber = res1.ResidueNumber + 2

AND res4.ResidueNumber = res1.ResidueNumber + 3

AND res5.ResidueNumber = res1.ResidueNumber + 4

AND res6.ResidueNumber = res1.ResidueNumber + 5

AND res7.ResidueNumber = res1.ResidueNumber + 6

AND res5.Phi > 20 AND res5.Phi < 140

AND res5.Psi > -40 AND res5.Psi < 90

AND res6.Phi > -140 AND res6.Phi < -20

AND res6.Psi > -90 AND res6.Psi < 40

AND res1.ProteinID = a1.ProteinID

AND res1.ProteinID = a2.ProteinID

AND res1.ProteinID = a3.ProteinID

AND res1.ProteinID = a4.ProteinID

AND res1.ResidueNumber = a1.ResidueNumber

AND res7.residueNumber = a2.ResidueNumber

AND res2.ResidueNumber = a3.ResidueNumber

AND res6.ResidueNumber = a4.ResidueNumber

AND a1.AtomName = "O" AND a2.AtomName = "N"

AND a3.AtomName = "O" AND a4.AtomName = "N"

AND aohb1.ProteinID = res1.ProteinID

AND aohb2.ProteinID = res1.ProteinID

AND aohb3.ProteinID = res1.ProteinID

AND aohb4.ProteinID = res1.ProteinID

AND a1.AtomNumber = aohb1.AtomNumber

AND a2.AtomNumber = aohb2.AtomNumber

AND a3.AtomNumber = aohb3.AtomNUmber

AND a4.AtomNumber = aohb4.AtomNumber

AND aohb1.HBondID = aohb2.HBondID

AND aohb3.HBondID = aohb4.HBondID
