# Supplementary material for: Motivated Proteins: A web application for studying small three-dimensional protein motifs
Source: BMC Bioinformatics. 2009 Feb 11;10:60. doi: 10.1186/1471-2105-10-60 (PMC2651126; doi:10.1186/1471-2105-10-60)
Supplement: Additional file 5 — SQL queries to retrieve motifs from protein data in the database. This is a zipped directory containing 48 plain text files of SQL queries for the different sub-categories of motif used to populate the Protein Motif Database. [file 1471-2105-10-60-S5.zip › 5.SQL queries for motifs/STStaple4T.sql]

SELECT DISTINCT res1.ProteinID, 

res1.ResidueNumber, res2.ResidueNumber, res3.ResidueNumber, res4.ResidueNumber

FROM Residue res1, Residue res2, Residue res3, Residue res4,

Atom a1, Atom a2, AtomOfHBond aohb1, AtomOfHBond aohb2

WHERE res1.AminoAcid = "T"

AND res2.ProteinID = res1.ProteinID

AND res3.ProteinID = res1.ProteinID

AND res4.ProteinID = res1.ProteinID

AND res2.ResidueNumber = res1.ResidueNumber - 1

AND res3.ResidueNumber = res1.ResidueNumber - 2

AND res4.ResidueNumber = res1.ResidueNumber - 3

AND res2.phi < 0 AND res3.phi < 0 AND res4.phi < 0

AND res1.ProteinID = a1.ProteinID

AND res1.ProteinID = a2.ProteinID

AND res1.ResidueNumber = a1.ResidueNumber

AND res4.ResidueNumber = a2.ResidueNumber

AND a1.AtomName = "OG1"

AND a2.AtomName = "O"

AND aohb1.ProteinID = res1.ProteinID

AND aohb2.ProteinID = res1.ProteinID

AND a1.AtomNumber = aohb1.AtomNumber

AND a2.AtomNumber = aohb2.AtomNumber

AND aohb1.HBondID = aohb2.HBondID
